# Supplementary material for: Bis(dipyridin-2-yl­amine-κ2 N 2,N 2′)palladium(II) dinitrate
Source: Acta Crystallogr Sect E Struct Rep Online. 2012 Mar 31;68(Pt 4):m501. doi: 10.1107/S1600536812012081 (PMC3343886; doi:10.1107/S1600536812012081)
Supplement: Supplementary file 1 [file e-68-0m501-sup1.cif]

##############################################################################
#                                                                            #
# This CIF contains the data in a paper accepted for publication in          #
# Acta Crystallographica Section E. It conforms to the requirements of       #
# Notes for Authors for Acta Crystallographica Section E, and has been       #
# peer reviewed under the auspices of the IUCr Commission on Journals.       #
#                                                                            #
# Full details of the Crystallographic Information File format               #
# are given in the paper "The Crystallographic Information File (CIF):       #
# a New Standard Archive File for Crystallography" by S. R. Hall, F. H.      #
# Allen and I. D. Brown [Acta Cryst. (1991), A47, 655-685].                  #
#                                                                            #
# The current version of the core CIF dictionary is obtainable from          #
# ftp://ftp.iucr.org/pub/cif_core.dic.                                       #
#                                                                            #
# Software is freely available for graphical display of the structure(s)     #
# in this CIF. For information consult the CIF software page                 #
# http://www.iucr.org/resources/cif/software.                                #
#                                                                            #
# This file may be used for bona fide research purposes within the           #
# scientific community so long as proper attribution is given to the journal # 
# article from which it was obtained.                                        #
#                                                                            #
##############################################################################
data_global
_audit_creation_method     SHELXL-97
_journal_date_recd_electronic     2012-03-13
_journal_date_accepted     2012-03-20
_journal_name_full     'Acta Crystallographica, Section E'
_journal_year     2012
_journal_volume     68
_journal_issue      4
_journal_page_first     m501
_journal_page_last     m501
_journal_paper_category     QM
_journal_paper_doi     10.1107/S1600536812012081
_journal_coeditor_code     IM2365
_publ_contact_author_name     'Dr. Kwang Ha'
_publ_contact_author_address
; School of Applied Chemical Engineering,
  The Research Institute of Catalysis,
  Chonnam National University,
  Gwangju 500-757,
  Republic of Korea
;
_publ_contact_author_email     hakwang@chonnam.ac.kr
_publ_contact_author_fax     '82 62 530 1909'
_publ_contact_author_phone     '82 62 530 1901'
_publ_section_title
;
Bis(dipyridin-2-ylamine-\k^2^<i>N</i>^2^,<i>N</i>^2-^)palladium(II) dinitrate
;
loop_
    _publ_author_name
    _publ_author_footnote
    _publ_author_address
    'Ha, Kwang' .
; School of Applied Chemical Engineering,
  The Research Institute of Catalysis,
  Chonnam National University,
  Gwangju 500-757,
  Republic of Korea
;
_chemical_name_systematic
;
Bis(dipyridin-2-ylamine-\k^2^<i>N</i>^2^,<i>N</i>^2-^)palladium(II) dinitrate
;
_chemical_name_common     ?
_chemical_formula_moiety     'C20 H18 N6 Pd 2+, 2(N O3 -)'
_chemical_formula_sum     'C20 H18 N8 O6 Pd'
_chemical_formula_structural     ?
_chemical_formula_analytical     ?
_chemical_formula_iupac     '[Pd (C10 H9 N3)2] (N O3)2'
_chemical_formula_weight     572.82
_chemical_melting_point     ?
_symmetry_cell_setting     monoclinic
_symmetry_space_group_name_H-M     'P 21/c'
_symmetry_space_group_name_Hall     '-P 2ybc'
loop_
    _symmetry_equiv_pos_as_xyz
    'x, y, z'
    '-x, y+1/2, -z+1/2'
    '-x, -y, -z'
    'x, -y-1/2, z-1/2'
_cell_length_a     8.5760(8)
_cell_length_b     16.8916(16)
_cell_length_c     7.4893(7)
_cell_angle_alpha     90.00
_cell_angle_beta     96.296(2)
_cell_angle_gamma     90.00
_cell_volume     1078.37(18)
_cell_formula_units_Z     2
_cell_measurement_reflns_used     4149
_cell_measurement_theta_min     2.41
_cell_measurement_theta_max     28.29
_cell_measurement_temperature     200(2)
_exptl_crystal_description     'block'
_exptl_crystal_colour     'yellow'
_exptl_crystal_size_max     0.29
_exptl_crystal_size_mid     0.23
_exptl_crystal_size_min     0.14
_exptl_crystal_density_diffrn     1.764
_exptl_crystal_density_meas     ?
_exptl_crystal_density_method     'not measured'
_exptl_crystal_F_000     576
_exptl_absorpt_coefficient_mu     0.919
_exptl_absorpt_correction_type     multi-scan
_exptl_absorpt_process_details     '(SADABS; Bruker, 2000)'
_exptl_absorpt_correction_T_min     0.889790
_exptl_absorpt_correction_T_max     1.000000
_exptl_special_details
;
;
_diffrn_ambient_temperature     200(2)
_diffrn_radiation_type     MoK\a
_diffrn_radiation_wavelength     0.71073
_diffrn_radiation_source     'fine-focus sealed tube'
_diffrn_radiation_monochromator     graphite
_diffrn_measurement_device_type     'Bruker SMART 1000 CCD'
_diffrn_measurement_method     '\f and \w scans'
_diffrn_detector_area_resol_mean     ?
_diffrn_reflns_number     7678
_diffrn_reflns_av_R_equivalents     0.0247
_diffrn_reflns_av_sigmaI/netI     0.0312
_diffrn_reflns_theta_min     2.39
_diffrn_reflns_theta_max     28.29
_diffrn_reflns_theta_full     28.29
_diffrn_measured_fraction_theta_max     0.984
_diffrn_measured_fraction_theta_full     0.984
_diffrn_reflns_limit_h_min     -9
_diffrn_reflns_limit_h_max     11
_diffrn_reflns_limit_k_min     -22
_diffrn_reflns_limit_k_max     20
_diffrn_reflns_limit_l_min     -9
_diffrn_reflns_limit_l_max     4
_diffrn_standards_number     0
_diffrn_standards_interval_count     0
_diffrn_standards_interval_time     0
_diffrn_standards_decay_%     0
_refine_special_details
;
Refinement of <i>F</i>^2^ against ALL reflections. The weighted <i>R</i>-factor
<i>wR</i> and goodness of fit <i>S</i> are based on <i>F</i>^2^, conventional
<i>R</i>-factors <i>R</i> are based on <i>F</i>, with <i>F</i> set to zero for
negative <i>F</i>^2^. The threshold expression of <i>F</i>^2^ >
\s(<i>F</i>^2^) is used only for calculating <i>R</i>-factors(gt) <i>etc</i>.
and is not relevant to the choice of reflections for refinement.
<i>R</i>-factors based on <i>F</i>^2^ are statistically about twice as large
as those based on <i>F</i>, and <i>R</i>- factors based on ALL data will be
even larger.
;
_reflns_number_total     2626
_reflns_number_gt     1932
_reflns_threshold_expression     I>2sigma(I)
_refine_ls_structure_factor_coef     Fsqd
_refine_ls_matrix_type     full
_refine_ls_R_factor_all     0.0532
_refine_ls_R_factor_gt     0.0317
_refine_ls_wR_factor_gt     0.0596
_refine_ls_wR_factor_ref     0.0861
_refine_ls_goodness_of_fit_ref     1.156
_refine_ls_restrained_S_all     1.156
_refine_ls_number_reflns     2626
_refine_ls_number_parameters     170
_refine_ls_number_restraints     0
_refine_ls_hydrogen_treatment     constr
_refine_ls_weighting_scheme     calc
_refine_ls_weighting_details
         'calc w=1/[\s^2^(Fo^2^)+(0.0110P)^2^+2.4328P] where P=(Fo^2^+2Fc^2^)/3'
_atom_sites_solution_hydrogens     geom
_atom_sites_solution_primary     direct
_atom_sites_solution_secondary     difmap
_refine_ls_shift/su_max     0.000
_refine_ls_shift/su_mean     0.000
_refine_diff_density_max     0.914
_refine_diff_density_min     -0.943
_refine_ls_extinction_method     none
_refine_ls_extinction_coef     ?
loop_
    _atom_type_symbol
    _atom_type_description
    _atom_type_scat_dispersion_real
    _atom_type_scat_dispersion_imag
    _atom_type_scat_source
    'C' 'C' 0.0033 0.0016
                         'International Tables Vol C Tables 4.2.6.8 and 6.1.1.4'
    'H' 'H' 0.0000 0.0000
                         'International Tables Vol C Tables 4.2.6.8 and 6.1.1.4'
    'N' 'N' 0.0061 0.0033
                         'International Tables Vol C Tables 4.2.6.8 and 6.1.1.4'
    'O' 'O' 0.0106 0.0060
                         'International Tables Vol C Tables 4.2.6.8 and 6.1.1.4'
    'Pd' 'Pd' -0.9988 1.0072
                         'International Tables Vol C Tables 4.2.6.8 and 6.1.1.4'
_computing_data_collection     'SMART (Bruker, 2000)'
_computing_cell_refinement     'SAINT (Bruker, 2000)'
_computing_data_reduction     'SAINT (Bruker, 2000)'
_computing_structure_solution     'SHELXS97 (Sheldrick, 2008)'
_computing_structure_refinement     'SHELXL97 (Sheldrick, 2008)'
_computing_molecular_graphics
                              'ORTEP-3 (Farrugia, 1997) and PLATON (Spek, 2009)'
_computing_publication_material     'SHELXL97 (Sheldrick, 2008)'
loop_
    _atom_site_type_symbol
    _atom_site_label
    _atom_site_fract_x
    _atom_site_fract_y
    _atom_site_fract_z
    _atom_site_U_iso_or_equiv
    _atom_site_adp_type
    _atom_site_calc_flag
    _atom_site_refinement_flags
    _atom_site_occupancy
    _atom_site_symmetry_multiplicity
    _atom_site_disorder_assembly
    _atom_site_disorder_group
    Pd Pd1 0.0000 0.0000 0.0000 0.02988(11) Uani d S 1 2 . .
    N N1 0.1491(3) 0.08511(16) 0.1032(4) 0.0310(6) Uani d . 1 1 . .
    N N2 -0.0576(4) 0.14664(17) 0.2356(4) 0.0365(7) Uani d . 1 1 . .
    H H2N -0.0894 0.1943 0.2789 0.055 Uiso d R 1 1 . .
    N N3 -0.1005(3) 0.00901(17) 0.2323(4) 0.0300(6) Uani d . 1 1 . .
    C C1 0.3025(4) 0.0847(2) 0.0763(5) 0.0377(8) Uani d . 1 1 . .
    H H1 0.3437 0.0388 0.0251 0.045 Uiso calc R 1 1 . .
    C C2 0.4012(5) 0.1469(2) 0.1189(6) 0.0445(10) Uani d . 1 1 . .
    H H2 0.5082 0.1445 0.0973 0.053 Uiso calc R 1 1 . .
    C C3 0.3411(5) 0.2138(2) 0.1947(6) 0.0456(10) Uani d . 1 1 . .
    H H3 0.4055 0.2590 0.2214 0.055 Uiso calc R 1 1 . .
    C C4 0.1882(5) 0.2140(2) 0.2306(5) 0.0397(9) Uani d . 1 1 . .
    H H4 0.1461 0.2588 0.2852 0.048 Uiso calc R 1 1 . .
    C C5 0.0942(4) 0.1478(2) 0.1864(5) 0.0339(8) Uani d . 1 1 . .
    C C6 -0.1315(4) 0.0808(2) 0.2959(5) 0.0315(7) Uani d . 1 1 . .
    C C7 -0.2348(4) 0.0899(2) 0.4275(5) 0.0410(9) Uani d . 1 1 . .
    H H7 -0.2600 0.1412 0.4681 0.049 Uiso calc R 1 1 . .
    C C8 -0.2983(5) 0.0241(3) 0.4962(5) 0.0453(10) Uani d . 1 1 . .
    H H8 -0.3703 0.0293 0.5832 0.054 Uiso calc R 1 1 . .
    C C9 -0.2576(5) -0.0503(2) 0.4390(5) 0.0429(9) Uani d . 1 1 . .
    H H9 -0.2977 -0.0966 0.4897 0.052 Uiso calc R 1 1 . .
    C C10 -0.1587(4) -0.0558(2) 0.3084(5) 0.0375(8) Uani d . 1 1 . .
    H H10 -0.1299 -0.1068 0.2697 0.045 Uiso calc R 1 1 . .
    N N4 0.7615(4) 0.32688(19) 0.3476(5) 0.0396(7) Uani d . 1 1 . .
    O O1 0.7104(4) 0.39245(17) 0.3829(4) 0.0598(9) Uani d . 1 1 A .
    O O2 0.9002(4) 0.3157(2) 0.3252(5) 0.0657(10) Uani d . 1 1 A .
    O O3A 0.683(2) 0.2662(8) 0.380(8) 0.078(7) Uani d P 0.55(10) 1 A 1
    O O3B 0.6702(18) 0.278(2) 0.282(10) 0.073(10) Uani d P 0.45(10) 1 A 2
loop_
    _atom_site_aniso_label
    _atom_site_aniso_U_11
    _atom_site_aniso_U_22
    _atom_site_aniso_U_33
    _atom_site_aniso_U_12
    _atom_site_aniso_U_13
    _atom_site_aniso_U_23
    Pd1 0.03068(19) 0.02516(18) 0.0353(2) -0.00072(16) 0.01034(15) -0.00249(17)
    N1 0.0332(15) 0.0272(14) 0.0335(16) -0.0007(12) 0.0078(13) -0.0013(12)
    N2 0.0405(17) 0.0276(15) 0.0430(18) 0.0000(13) 0.0123(15) -0.0075(13)
    N3 0.0306(14) 0.0337(16) 0.0263(13) -0.0011(12) 0.0053(11) -0.0025(12)
    C1 0.0331(19) 0.043(2) 0.038(2) -0.0019(16) 0.0103(16) 0.0033(17)
    C2 0.035(2) 0.052(2) 0.047(2) -0.0079(18) 0.0044(18) 0.0068(19)
    C3 0.048(2) 0.038(2) 0.051(3) -0.0123(18) 0.004(2) 0.0012(19)
    C4 0.049(2) 0.0308(19) 0.040(2) -0.0059(16) 0.0049(18) -0.0019(16)
    C5 0.0367(19) 0.0319(18) 0.0335(19) -0.0007(15) 0.0065(16) 0.0019(15)
    C6 0.0332(18) 0.0342(18) 0.0266(17) 0.0027(14) 0.0015(15) -0.0057(15)
    C7 0.035(2) 0.049(2) 0.039(2) -0.0002(17) 0.0079(17) -0.0094(18)
    C8 0.037(2) 0.065(3) 0.035(2) -0.0025(19) 0.0103(17) 0.0022(19)
    C9 0.044(2) 0.050(2) 0.035(2) -0.0117(19) 0.0055(18) 0.0070(18)
    C10 0.043(2) 0.0353(19) 0.035(2) -0.0049(16) 0.0053(17) 0.0057(16)
    N4 0.0394(18) 0.0362(17) 0.0433(19) -0.0002(14) 0.0051(15) -0.0024(15)
    O1 0.079(2) 0.0378(16) 0.066(2) 0.0150(15) 0.0226(18) 0.0034(15)
    O2 0.0398(17) 0.089(3) 0.071(2) 0.0008(17) 0.0179(16) -0.0229(19)
    O3A 0.076(6) 0.035(4) 0.12(2) -0.016(4) 0.006(9) 0.008(6)
    O3B 0.051(6) 0.048(7) 0.12(3) -0.020(5) -0.006(8) -0.007(11)
_geom_special_details
;
All e.s.d.'s (except the e.s.d. in the dihedral angle between two l.s. planes)
are estimated using the full covariance matrix. The cell e.s.d.'s are taken
into account individually in the estimation of e.s.d.'s in distances, angles
and torsion angles; correlations between e.s.d.'s in cell parameters are only
used when they are defined by crystal symmetry. An approximate (isotropic)
treatment of cell e.s.d.'s is used for estimating e.s.d.'s involving l.s.
planes.
;
loop_
    _geom_bond_atom_site_label_1
    _geom_bond_atom_site_label_2
    _geom_bond_site_symmetry_2
    _geom_bond_distance
    _geom_bond_publ_flag
    Pd1 N1 3 2.021(3) ?
    Pd1 N1 . 2.021(3) ?
    Pd1 N3 . 2.030(3) ?
    Pd1 N3 3 2.030(3) ?
    N1 C5 . 1.340(4) ?
    N1 C1 . 1.353(4) ?
    N2 C6 . 1.381(4) ?
    N2 C5 . 1.391(4) ?
    N2 H2N . 0.9200 ?
    N3 C6 . 1.341(4) ?
    N3 C10 . 1.355(4) ?
    C1 C2 . 1.364(5) ?
    C1 H1 . 0.9500 ?
    C2 C3 . 1.390(6) ?
    C2 H2 . 0.9500 ?
    C3 C4 . 1.367(5) ?
    C3 H3 . 0.9500 ?
    C4 C5 . 1.397(5) ?
    C4 H4 . 0.9500 ?
    C6 C7 . 1.404(5) ?
    C7 C8 . 1.363(6) ?
    C7 H7 . 0.9500 ?
    C8 C9 . 1.384(6) ?
    C8 H8 . 0.9500 ?
    C9 C10 . 1.366(5) ?
    C9 H9 . 0.9500 ?
    C10 H10 . 0.9500 ?
    N4 O3B . 1.204(15) ?
    N4 O1 . 1.231(4) ?
    N4 O2 . 1.234(4) ?
    N4 O3A . 1.264(17) ?
loop_
    _geom_angle_atom_site_label_1
    _geom_angle_atom_site_label_2
    _geom_angle_atom_site_label_3
    _geom_angle_site_symmetry_1
    _geom_angle_site_symmetry_3
    _geom_angle
    _geom_angle_publ_flag
    N1 Pd1 N1 3 . 180.00(19) ?
    N1 Pd1 N3 3 . 94.06(11) ?
    N1 Pd1 N3 . . 85.94(11) ?
    N1 Pd1 N3 3 3 85.94(11) ?
    N1 Pd1 N3 . 3 94.06(11) ?
    N3 Pd1 N3 . 3 180.0 ?
    C5 N1 C1 . . 118.0(3) ?
    C5 N1 Pd1 . . 120.0(2) ?
    C1 N1 Pd1 . . 121.7(2) ?
    C6 N2 C5 . . 125.1(3) ?
    C6 N2 H2N . . 115.1 ?
    C5 N2 H2N . . 113.8 ?
    C6 N3 C10 . . 119.0(3) ?
    C6 N3 Pd1 . . 119.5(2) ?
    C10 N3 Pd1 . . 120.7(2) ?
    N1 C1 C2 . . 123.4(4) ?
    N1 C1 H1 . . 118.3 ?
    C2 C1 H1 . . 118.3 ?
    C1 C2 C3 . . 118.3(4) ?
    C1 C2 H2 . . 120.9 ?
    C3 C2 H2 . . 120.9 ?
    C4 C3 C2 . . 119.2(4) ?
    C4 C3 H3 . . 120.4 ?
    C2 C3 H3 . . 120.4 ?
    C3 C4 C5 . . 119.5(4) ?
    C3 C4 H4 . . 120.2 ?
    C5 C4 H4 . . 120.2 ?
    N1 C5 N2 . . 119.9(3) ?
    N1 C5 C4 . . 121.3(3) ?
    N2 C5 C4 . . 118.7(3) ?
    N3 C6 N2 . . 119.7(3) ?
    N3 C6 C7 . . 120.9(3) ?
    N2 C6 C7 . . 119.3(3) ?
    C8 C7 C6 . . 119.0(4) ?
    C8 C7 H7 . . 120.5 ?
    C6 C7 H7 . . 120.5 ?
    C7 C8 C9 . . 120.0(4) ?
    C7 C8 H8 . . 120.0 ?
    C9 C8 H8 . . 120.0 ?
    C10 C9 C8 . . 118.7(4) ?
    C10 C9 H9 . . 120.6 ?
    C8 C9 H9 . . 120.6 ?
    N3 C10 C9 . . 122.1(4) ?
    N3 C10 H10 . . 118.9 ?
    C9 C10 H10 . . 118.9 ?
    O3B N4 O1 . . 118.3(11) ?
    O3B N4 O2 . . 115.7(10) ?
    O1 N4 O2 . . 122.6(4) ?
    O1 N4 O3A . . 118.7(9) ?
    O2 N4 O3A . . 116.2(8) ?
loop_
    _geom_torsion_atom_site_label_1
    _geom_torsion_atom_site_label_2
    _geom_torsion_atom_site_label_3
    _geom_torsion_atom_site_label_4
    _geom_torsion_site_symmetry_1
    _geom_torsion_site_symmetry_2
    _geom_torsion_site_symmetry_3
    _geom_torsion_site_symmetry_4
    _geom_torsion
    _geom_torsion_publ_flag
    N3 Pd1 N1 C5 . . . . -43.5(3) ?
    N3 Pd1 N1 C5 3 . . . 136.5(3) ?
    N3 Pd1 N1 C1 . . . . 142.8(3) ?
    N3 Pd1 N1 C1 3 . . . -37.2(3) ?
    N1 Pd1 N3 C6 3 . . . -133.9(3) ?
    N1 Pd1 N3 C6 . . . . 46.1(3) ?
    N1 Pd1 N3 C10 3 . . . 35.6(3) ?
    N1 Pd1 N3 C10 . . . . -144.4(3) ?
    C5 N1 C1 C2 . . . . -4.4(6) ?
    Pd1 N1 C1 C2 . . . . 169.4(3) ?
    N1 C1 C2 C3 . . . . 0.4(6) ?
    C1 C2 C3 C4 . . . . 2.6(6) ?
    C2 C3 C4 C5 . . . . -1.6(6) ?
    C1 N1 C5 N2 . . . . -172.5(3) ?
    Pd1 N1 C5 N2 . . . . 13.6(5) ?
    C1 N1 C5 C4 . . . . 5.4(5) ?
    Pd1 N1 C5 C4 . . . . -168.5(3) ?
    C6 N2 C5 N1 . . . . 36.1(5) ?
    C6 N2 C5 C4 . . . . -141.9(4) ?
    C3 C4 C5 N1 . . . . -2.5(6) ?
    C3 C4 C5 N2 . . . . 175.4(4) ?
    C10 N3 C6 N2 . . . . 172.0(3) ?
    Pd1 N3 C6 N2 . . . . -18.3(4) ?
    C10 N3 C6 C7 . . . . -6.0(5) ?
    Pd1 N3 C6 C7 . . . . 163.7(3) ?
    C5 N2 C6 N3 . . . . -33.2(5) ?
    C5 N2 C6 C7 . . . . 144.9(4) ?
    N3 C6 C7 C8 . . . . 2.9(6) ?
    N2 C6 C7 C8 . . . . -175.1(4) ?
    C6 C7 C8 C9 . . . . 1.5(6) ?
    C7 C8 C9 C10 . . . . -2.7(6) ?
    C6 N3 C10 C9 . . . . 4.9(5) ?
    Pd1 N3 C10 C9 . . . . -164.7(3) ?
    C8 C9 C10 N3 . . . . -0.5(6) ?
loop_
    _geom_hbond_atom_site_label_D
    _geom_hbond_atom_site_label_H
    _geom_hbond_atom_site_label_A
    _geom_hbond_site_symmetry_A
    _geom_hbond_distance_DH
    _geom_hbond_distance_HA
    _geom_hbond_distance_DA
    _geom_hbond_angle_DHA
    N2 H2N O2 1_455 0.92 2.08 2.964(4) 159.9
    N2 H2N O3A 1_455 0.92 2.49 3.274(17) 143.9
    C2 H2 O1 4_565 0.95 2.57 3.409(5) 148.1
    C3 H3 O3A . 0.95 2.55 3.23(4) 129.0
    C4 H4 O2 1_455 0.95 2.37 3.152(5) 139.8
    C7 H7 O3A 1_455 0.95 2.25 3.07(2) 144.2
    C10 H10 O2 2_645 0.95 2.53 3.334(5) 142.3
_iucr_refine_instructions_details
;
TITL [Pd(dpa)2](NO3)2
CELL 0.71073   8.5760  16.8916   7.4893  90.000  96.296  90.000
ZERR    2.00   0.0008   0.0016   0.0007   0.000   0.002   0.000
LATT  1
SYMM -X, 0.5+Y, 0.5-Z
SFAC C  H  N  O  PD
UNIT 40 36 16 12 2
MERG 2
L.S. 18
OMIT 1  18   4
OMIT 3  15   5
OMIT -9   0   6
OMIT 3  14   6
OMIT -6   0   8
OMIT 1  17   5
OMIT 4  12   6
OMIT 5   5   7
OMIT 5   7   7
OMIT 9  12   0
OMIT -8   3   7
OMIT 2  18   4
OMIT 2  20   4
OMIT -7   3   7
OMIT 1  20   4
OMIT 4   9   7
OMIT 4  11   7
OMIT -8   1   7
OMIT 5   3   7
OMIT -7   2   8
OMIT 2  17   5
ACTA
BOND $H
CONF
EQIV $1 -1+x,y,z
EQIV $2 x,1/2-y,-1/2+z
EQIV $3 1-x,-1/2+y,1/2-z
HTAB N2 O2_$1
HTAB N2 O3A_$1
HTAB C2 O1_$2
HTAB C3 O3A
HTAB C4 O2_$1
HTAB C7 O3A_$1
HTAB C10 O2_$3
MPLA 6 N1 C1 C2 C3 C4 C5
MPLA 6 N3 C6 C7 C8 C9 C10
FMAP 2
PLAN -20
TEMP -73
WGHT    0.011000    2.432800
FVAR       0.56271   0.55077
PD1   5    0.000000    0.000000    0.000000    10.50000    0.03068    0.02516 =
         0.03530   -0.00249    0.01034   -0.00072
N1    3    0.149118    0.085109    0.103170    11.00000    0.03317    0.02722 =
         0.03353   -0.00127    0.00775   -0.00067
N2    3   -0.057596    0.146645    0.235568    11.00000    0.04055    0.02759 =
         0.04300   -0.00753    0.01226    0.00000
AFIX   3
H2N   2   -0.089366    0.194280    0.278907    11.00000   -1.50000
AFIX   0
N3    3   -0.100451    0.009012    0.232314    11.00000    0.03060    0.03368 =
         0.02627   -0.00247    0.00528   -0.00107
C1    1    0.302531    0.084739    0.076277    11.00000    0.03306    0.04321 =
         0.03834    0.00327    0.01033   -0.00195
AFIX  43
H1    2    0.343683    0.038835    0.025076    11.00000   -1.20000
AFIX   0
C2    1    0.401170    0.146885    0.118897    11.00000    0.03500    0.05159 =
         0.04698    0.00676    0.00441   -0.00795
AFIX  43
H2    2    0.508176    0.144470    0.097307    11.00000   -1.20000
AFIX   0
C3    1    0.341050    0.213847    0.194744    11.00000    0.04778    0.03789 =
         0.05094    0.00117    0.00442   -0.01227
AFIX  43
H3    2    0.405480    0.258995    0.221363    11.00000   -1.20000
AFIX   0
C4    1    0.188151    0.213991    0.230596    11.00000    0.04873    0.03083 =
         0.03956   -0.00190    0.00493   -0.00586
AFIX  43
H4    2    0.146097    0.258797    0.285205    11.00000   -1.20000
AFIX   0
C5    1    0.094205    0.147791    0.186363    11.00000    0.03666    0.03193 =
         0.03354    0.00192    0.00646   -0.00069
C6    1   -0.131546    0.080813    0.295949    11.00000    0.03316    0.03423 =
         0.02659   -0.00571    0.00150    0.00271
C7    1   -0.234800    0.089924    0.427536    11.00000    0.03536    0.04921 =
         0.03932   -0.00944    0.00792   -0.00016
AFIX  43
H7    2   -0.260042    0.141156    0.468101    11.00000   -1.20000
AFIX   0
C8    1   -0.298257    0.024141    0.496174    11.00000    0.03729    0.06548 =
         0.03459    0.00221    0.01026   -0.00245
AFIX  43
H8    2   -0.370322    0.029325    0.583174    11.00000   -1.20000
AFIX   0
C9    1   -0.257636   -0.050255    0.439040    11.00000    0.04421    0.04992 =
         0.03496    0.00698    0.00553   -0.01170
AFIX  43
H9    2   -0.297743   -0.096558    0.489683    11.00000   -1.20000
AFIX   0
C10   1   -0.158749   -0.055816    0.308410    11.00000    0.04252    0.03531 =
         0.03504    0.00574    0.00525   -0.00493
AFIX  43
H10   2   -0.129926   -0.106794    0.269671    11.00000   -1.20000
AFIX   0
N4    3    0.761472    0.326877    0.347582    11.00000    0.03939    0.03616 =
         0.04325   -0.00242    0.00513   -0.00020
O1    4    0.710351    0.392448    0.382940    11.00000    0.07879    0.03778 =
         0.06607    0.00340    0.02256    0.01503
O2    4    0.900216    0.315675    0.325220    11.00000    0.03979    0.08877 =
         0.07110   -0.02292    0.01792    0.00076
PART 1
O3A   4    0.683240    0.266170    0.380156    21.00000    0.07577    0.03545 =
         0.12162    0.00766    0.00553   -0.01632
PART 2
O3B   4    0.670182    0.277973    0.282405   -21.00000    0.05067    0.04816 =
         0.11793   -0.00673   -0.00579   -0.01967
PART 0
HKLF 4 1 0 0 1 0 -1 0 1 0 0
REM  [Pd(dpa)2](NO3)2
REM R1 =  0.0317 for   1932 Fo > 4sig(Fo)  and  0.0532 for all   2626 data
REM    170 parameters refined using      0 restraints
END
WGHT      0.0110      2.4328
REM Highest difference peak  0.914,  deepest hole -0.943,  1-sigma level  0.118
Q1    1   0.1318 -0.0012 -0.1468  11.00000  0.05    0.91
Q2    1   0.1768 -0.0017 -0.0239  11.00000  0.05    0.74
Q3    1  -0.1015  0.0097 -0.0138  11.00000  0.05    0.68
Q4    1   0.0792  0.0251  0.1347  11.00000  0.05    0.63
Q5    1   0.0082  0.0004  0.1893  11.00000  0.05    0.62
Q6    1  -0.0756  0.0213 -0.1335  11.00000  0.05    0.57
Q7    1  -0.1019  0.1355 -0.1810  11.00000  0.05    0.57
Q8    1  -0.1805  0.0028 -0.1015  11.00000  0.05    0.50
Q9    1  -0.1489  0.0889 -0.1033  11.00000  0.05    0.49
Q10   1   0.0631  0.0004  0.1588  11.00000  0.05    0.48
Q11   1  -0.0201  0.0500 -0.1100  11.00000  0.05    0.47
Q12   1  -0.0394  0.0248  0.3273  11.00000  0.05    0.46
Q13   1   0.2338  0.1726  0.1463  11.00000  0.05    0.42
Q14   1  -0.2273  0.0412 -0.0498  11.00000  0.05    0.42
Q15   1   0.0693  0.0155  0.2860  11.00000  0.05    0.41
Q16   1  -0.1049  0.0809  0.4024  11.00000  0.05    0.40
Q17   1  -0.0653 -0.1456  0.2341  11.00000  0.05    0.40
Q18   1  -0.0265 -0.0029 -0.3046  11.00000  0.05    0.39
Q19   1   0.0227  0.0527  0.1080  11.00000  0.05    0.38
Q20   1   0.2422  0.0648  0.1501  11.00000  0.05    0.38
;
